# Supplementary material for: After-Ripening Induced Transcriptional Changes of Hormonal Genes in Wheat Seeds: The Cases of Brassinosteroids, Ethylene, Cytokinin and Salicylic Acid
Source: PLoS One. 2014 Jan 30;9(1):e87543. doi: 10.1371/journal.pone.0087543 (PMC3907488; doi:10.1371/journal.pone.0087543)
Supplement: Table S1 — Primer sequences used for real-time quantitative RT-PCR analysis. (XLSX) [file pone.0087543.s001.xlsx]

## Sheet: Sheet1
Table S1. Primer sequences used for real-time quantitative RT-PCR analysis
Probeset ID	Corresponding gene	Hormone type	Forward Primer	Reverse Primer
Ta.27570.1.S1_at	DWF4	Brassinosteroid	TTGAAGAACTGCGGGAGGAG	GCCGCAAGGTCTCGTTTATAAC
Ta.5674.1.S1_at	DET	Brassinosteroid	GTGTCTGGCGGACTGTCTTTG	CGAGCTGATGGGCTGTAGTGA
Ta.25464.1.S1_at	BSK	Brassinosteroid	TGGGCAGAAGGCTTATGAGTTG	GTCCAGCCATCCAGCAGAAAC
Ta.10074.1.S1_at	MFT	Brassinosteroid	CCTCTACACCCTCGTGATGA	GCACCACCACCTCACCTTTA
Ta.21049.1.S1_at	ACO	Ethylene	CTGTCGGTGGCGACGTTCTA	GCAAACTTGGTGCCCTGGTAG
Ta.9107.2.S1_a_at	ACO	Ethylene	GGCGCACGTACAGCTTCATG	CATCGCCTCCTTCTACAACCC
TaAffx.17044.1.S1_at	cZOG	Cytokinine	GCTGCCTGGCAAGCAGATC	TGAACTCGGACATCAGCTTGG
Ta.4601.2.S1_at	GLU	Cytokinine	CGATTCGGCCTCGTCTACAT	AACTGTCACCGTTGCGTTGTTA
Ta.28006.1.S1_at	ARR	Cytokinine	CAGAAAGCGGCAACGAGAGT	TCATCAAGGCAGCTTCACGAC
Ta.8504.1.S1_at	SSI2	Salicylic acid	CAAGAGCGTGCGACCTTCA	CTCGTGCCGCTTCTCATCC
