# Supplementary material for: After-Ripening Induced Transcriptional Changes of Hormonal Genes in Wheat Seeds: The Cases of Brassinosteroids, Ethylene, Cytokinin and Salicylic Acid
Source: PLoS One. 2014 Jan 30;9(1):e87543. doi: 10.1371/journal.pone.0087543 (PMC3907488; doi:10.1371/journal.pone.0087543)
Supplement: Table S3 — Hormone related probesets differentially expressed (≥2-fold change and P≤0.05) between dormant and after-ripened samples in both dry and imbibed states. (XLSX) [file pone.0087543.s003.xlsx]

## Sheet: Sheet1
		Table S3. All hormone related probesets differentially expressed (≥2 fold change and P≤0.05) between dormant and after-ripened samples in both dry and imbibed states
			AR-0/D-0			AR-12/D-12			AR-24/D-24
	Gene	Probeset	Log2 FC	P-value	Linear FC	Log2 FC	P-value	Linear FC	Log2 FC	P-value	Linear FC	Exemplar Unigene#	Pre-PolyA Trim Length	Members	Num. Unigenes	Unigenes Represented	UniProt Accn	UniProt E-Score	UniProt Desc	Rice 6 Accn	Rice 6 E-Score	Rice 6 Chr	Rice 6 5'	Rice 6 3'	Rice 6 Desc	Arab. Accn	Arab. E-Score	Arab. Chr	Arab. 5'	Arab. 3'	Arab. Desc	Brachypodium Accn	Brachypodium E-Score	Brachypodium Chr	Brachypodium 5'	Brachypodium 3'	Brachypodium Desc
ABA-met	ZEP	Ta.404.1.S1_x_at	0.353328	0.0537264	1.2775	1.01084	0.000108349	2.01509	0.328769	0.222517	1.25594	Ta.404.1	2118	22	1	Ta.404.1	UniRef90_Q0JCU7	0	Os04g0448900 protein n=2 Tax=Oryza sativa Japonica Group RepID=Q0JCU7_ORYSJ	LOC_Os04g37619.1	0	4	22184515	22191695	cDNA zeaxanthin epoxidase, chloroplast precursor, putative, expressed	AT5G67030.1	0	5	26753745	26757090	ABA1 (ABA DEFICIENT 1); zeaxanthin epoxidase	Bradi5g11750.1	0	5V	15250570	15256825	Status 12;Valid 1;Alias Bd5.967;Description Class_3;Note=protein_coding_gene
ABA-met	ABA2	Ta.24738.3.A1_at	0.021059	0.943501	1.0147	1.10362	0.000927322	2.14893	0.576615	0.181645	1.49135	Ta.24738.3	597	5	1	Ta.24738.3	UniRef90_P10848	1e-54	Alcohol dehydrogenase 3 n=42 Tax=Poaceae RepID=ADH3_HORVU	LOC_Os11g10510.1	3e-77	11	5743904	5740713	cDNA dehydrogenase, putative, expressed	AT1G77120.1	2e-46	1	28975509	28977216	ADH1 (ALCOHOL DEHYDROGENASE 1); alcohol dehydrogenase	Bradi4g22620.1	3e-56	4V	27012946	27015638	Status 12;Valid 1;Alias Bd4.2235;Description Class_5;Note=protein_coding_gene
ABA-sig	PYL	TaAffx.43193.1.S1_at	0.266386	0.353483	1.20279	0.15331	0.151661	1.11212	1.26699	0.00152205	2.40659	TaAffx.43193.1	1268	17	1	TaAffx.43193.1	UniRef90_C5WRC2	2e-87	Putative uncharacterized protein Sb01g028330 n=1 Tax=Sorghum bicolor RepID=C5WRC2_SORBI	LOC_Os10g42280.1	1e-160	10	22694939	22695577	cDNA cyclase/dehydrase family protein, putative, expressed	AT5G46790.1	4e-56	5	18984063	18984728	unknown protein	Bradi3g34070.1	3e-88	3V	36509769	36510904	Status 12;Valid 1;Alias Bd3.3313;Description Class_4;Note=protein_coding_gene
ABA-sig	SnRK	Ta.2551.1.S1_at	0.09322	0.275741	1.06675	-0.60249	0.000703223	-1.51833	-1.01641	0.00103826	-2.02288	Ta.2551.1	1425	13	1	Ta.2551.1	UniRef90_Q02066	0	Abscisic acid-inducible protein kinase (Fragment) n=5 Tax=Triticeae RepID=AAIP_WHEAT	LOC_Os03g27280.1	0	3	15631112	15626747	cDNA CAMK_CAMK_like.19 - CAMK includes calcium/calmodulin depedent protein kinases, expressed	AT1G78290.3	1e-134	1	29457457	29458909	serine/threonine protein kinase, putative	Bradi1g60720.1	0	1V	60104863	60110145	Status 12;Valid 1;Alias Bd1.6334;Description Class_3;Note=protein_coding_gene
ABA-sig	AIP2	Ta.18715.1.S1_at	-0.09565	0.350741	-1.06855	-0.759063	1.8716e-05	-1.69239	-1.07666	0.000810952	-2.10914	Ta.18715.1	550	1	1	Ta.18715.1	UniRef90_B0FLE0	1e-51	Yrg1 n=1 Tax=Hordeum vulgare subsp. vulgare RepID=B0FLE0_HORVD	LOC_Os02g14720.2	7e-51	2	8114960	8121924	cDNA expressed protein							Bradi3g09270.1	3e-51	3V	7388824	7393744	Status 12;Valid 1;Alias Bd3.978;Description Class_5;Note=protein_coding_gene
ABA-sig	LPP	Ta.3559.3.S1_a_at	-0.481222	0.0118308	-1.39593	1.08978	0.00104897	2.12842	0.116509	0.706528	1.08411	Ta.3559.3	557	1	2	Ta.3559.1|Ta.3559.3	UniRef90_B8BE82	1e-150	Putative uncharacterized protein n=1 Tax=Oryza sativa Indica Group RepID=B8BE82_ORYSI	LOC_Os09g13870.3	0	9	8157611	8150807	cDNA lipid phosphatase protein, putative, expressed	AT1G15080.1	1e-113	1	5188080	5189476	LPP2 (LIPID PHOSPHATE PHOSPHATASE 2); acid phosphatase/ phosphatidate phosphatase	Bradi4g27810.1	1e-165	4V	33069252	33073417	Status 12;Valid 1;Alias Bd4.2785;Description Class_5;Note=protein_coding_gene
ABA-sig	LPP	Ta.3559.2.S1_a_at	-0.562422	0.0355604	-1.47675	1.06115	0.00107795	2.08659	0.17621	0.554431	1.12991	Ta.3559.2	557	1	2	Ta.3559.1|Ta.3559.2	UniRef90_B8BE82	1e-150	Putative uncharacterized protein n=1 Tax=Oryza sativa Indica Group RepID=B8BE82_ORYSI	LOC_Os09g13870.3	0	9	8157611	8150807	cDNA lipid phosphatase protein, putative, expressed	AT1G15080.1	1e-113	1	5188080	5189476	LPP2 (LIPID PHOSPHATE PHOSPHATASE 2); acid phosphatase/ phosphatidate phosphatase	Bradi4g27810.1	1e-165	4V	33069252	33073417	Status 12;Valid 1;Alias Bd4.2785;Description Class_5;Note=protein_coding_gene
ABA-sig	ABF	Ta.10723.1.A1_at	0.217009	0.0687973	1.16232	0.199558	0.0433539	1.14835	1.01421	0.00501647	2.0198	Ta.10723.1	628	2	1	Ta.10723.1	UniRef90_A1XXJ0	2e-56	ABA responsive element binding factor 2 (Fragment) n=1 Tax=Hordeum vulgare subsp. vulgare RepID=A1XXJ0_HORVD	LOC_Os06g10880.2	5e-95	6	5676081	5681127	cDNA bZIP transcription factor, putative, expressed	AT4G34000.2	1e-33	4	16296008	16297971	ABF3 (ABSCISIC ACID RESPONSIVE ELEMENTS-BINDING FACTOR 3); DNA binding / protein binding / transcription activator/ transcripti	Bradi1g46060.1	4e-53	1V	44341055	44348362	Status 12;Valid 1;Alias Bd1.4722;Description Class_5;Note=protein_coding_gene
ABA-sig	ABI5	Ta.10054.1.S1_at	0.134462	0.49914	1.09768	-0.227545	0.00108795	-1.17084	-1.06531	0.014296	-2.09262	Ta.10054.1	1582	1	1	Ta.10054.1	UniRef90_Q8LK78	0	ABA response element binding factor n=4 Tax=Triticum RepID=Q8LK78_WHEAT	LOC_Os01g64000.1	1e-132	1	37173504	37175507	cDNA bZIP transcription factor, putative, expressed	AT2G36270.1	8e-55	2	15204980	15206571	ABI5 (ABA INSENSITIVE 5); DNA binding / transcription activator/ transcription factor	Bradi2g55550.1	1e-117	2V	54161519	54163078	Alias Bd2.5580;Description Class_4;Note=protein_coding_gene
GA-met	GA20ox1	Ta.23668.1.S1_at	-0.173458	0.135087	-1.12776	1.12506	0.00124822	2.18111	1.14099	0.00222647	2.20532	Ta.23668.1	1451	2	1	Ta.23668.1	UniRef90_O04707	0	Gibberellin 20 oxidase 1-A n=3 Tax=Triticeae RepID=GAO1A_WHEAT	LOC_Os03g63970.1	2e-87	3	36143590	36145443	cDNA gibberellin 20 oxidase 1, putative, expressed	AT4G25420.1	1e-125	4	12990982	12992409	GA20OX1; gibberellin 20-oxidase	Bradi1g00950.1	1e-177	1V	659999	661553	Status 12;Valid 1;Alias Bd1.90;Description Class_5;Note=protein_coding_gene
GA-met	GA20ox1	Ta.141.1.S1_at	-0.550357	0.277293	-1.46445	1.89955	5.98298e-05	3.73096	1.04888	0.0105409	2.06892	Ta.141.1	1465	2	1	Ta.141.1	UniRef90_O04705	0	Gibberellin 20 oxidase 1-D n=26 Tax=Pooideae RepID=GAO1D_WHEAT	LOC_Os03g63970.1	1e-75	3	36143590	36145443	cDNA gibberellin 20 oxidase 1, putative, expressed	AT4G25420.1	1e-126	4	12990982	12992409	GA20OX1; gibberellin 20-oxidase	Bradi1g00950.1	1e-176	1V	659999	661553	Status 12;Valid 1;Alias Bd1.90;Description Class_5;Note=protein_coding_gene
GA-met	GA20ox1	Ta.141.1.S1_x_at	-0.094577	0.687815	-1.06775	1.70354	0.000537194	3.257	1.0915	0.00536155	2.13095	Ta.141.1	1465	2	1	Ta.141.1	UniRef90_O04705	0	Gibberellin 20 oxidase 1-D n=26 Tax=Pooideae RepID=GAO1D_WHEAT	LOC_Os03g63970.1	1e-75	3	36143590	36145443	cDNA gibberellin 20 oxidase 1, putative, expressed	AT4G25420.1	1e-126	4	12990982	12992409	GA20OX1; gibberellin 20-oxidase	Bradi1g00950.1	1e-176	1V	659999	661553	Status 12;Valid 1;Alias Bd1.90;Description Class_5;Note=protein_coding_gene
GA-sig	GID1	Ta.5616.2.S1_x_at	0.105234	0.532622	1.07567	0.30052	0.00155423	1.23159	-1.01799	0.00303176	-2.0251	Ta.5616.2	1796	40	1	Ta.5616.2	UniRef90_A7MAQ4	1e-141	GID1-like gibberellin receptor n=4 Tax=Triticeae RepID=A7MAQ4_HORVU	LOC_Os05g33730.1	0	5	19805895	19808759	cDNA gibberellin receptor GID1L2, putative, expressed	AT3G05120.1	1e-83	3	1430682	1432287	GID1A (GA INSENSITIVE DWARF1A); hydrolase	Bradi2g25600.1	1e-130	2V	23702801	23705348	Status 12;Valid 1;Alias Bd2.2717;Description Class_5;Note=protein_coding_gene
GA-sig	GID1	Ta.5616.2.S1_at	0.029717	0.864231	1.02081	0.30824	0.00789527	1.2382	-1.02923	0.00635278	-2.04093	Ta.5616.2	1796	40	1	Ta.5616.2	UniRef90_A7MAQ4	1e-141	GID1-like gibberellin receptor n=4 Tax=Triticeae RepID=A7MAQ4_HORVU	LOC_Os05g33730.1	0	5	19805895	19808759	cDNA gibberellin receptor GID1L2, putative, expressed	AT3G05120.1	1e-83	3	1430682	1432287	GID1A (GA INSENSITIVE DWARF1A); hydrolase	Bradi2g25600.1	1e-130	2V	23702801	23705348	Status 12;Valid 1;Alias Bd2.2717;Description Class_5;Note=protein_coding_gene
JA-met	LOX	Ta.22828.2.S1_at	0.077436	0.602543	1.05514	-0.596463	0.00138999	-1.51201	3.32105	0.000105168	9.99393	Ta.22828.2	1241	30	1	Ta.22828.2	UniRef90_C6K7G3	1e-164	Lipoxygenase n=2 Tax=Triticeae RepID=C6K7G3_WHEAT	LOC_Os03g49350.1	0	3	28084665	28087667	cDNA lipozygenase protein, putative, expressed	AT3G22400.1	1e-103	3	7927011	7931167	LOX5; electron carrier/ iron ion binding / lipoxygenase/ metal ion binding / oxidoreductase, acting on single donors with incorpo	Bradi1g09260.1	1e-142	1V	6635136	6638641	Status 12;Valid 1;Alias Bd1.983;Description Class_5;Note=protein_coding_gene
JA-met	AOS	Ta.13362.1.S1_at	0.066644	0.739147	1.04728	1.20016	3.59578e-06	2.29765	2.05023	0.000621363	4.14171	Ta.13362.1	1866	26	1	Ta.13362.1	UniRef90_Q9M4C7	0	Allene oxide synthase n=1 Tax=Hordeum vulgare RepID=Q9M4C7_HORVU	LOC_Os03g12500.1	0	3	6607577	6609598	cDNA cytochrome P450, putative, expressed	AT5G42650.1	1e-152	5	17097803	17099359	AOS (ALLENE OXIDE SYNTHASE); allene oxide synthase/ hydro-lyase/ oxygen binding	Bradi1g69330.1	0	1V	67779964	67781904	Status 12;Valid 1;Alias Bd1.7257;Description Class_5;Note=protein_coding_gene
JA-met	OPR1	TaAffx.128684.1.S1_at	0.134436	0.613339	1.09766	1.88247	9.00661e-06	3.68707	1.51855	0.0520951	2.86503	TaAffx.128684.1	787	10	1	TaAffx.128684.1	UniRef90_A3QQM8	3e-98	12-oxophytodienoic acid reductase 1 n=2 Tax=Panicoideae RepID=A3QQM8_SETIT	LOC_Os06g11290.1	1e-144	6	5918691	5917107	cDNA 12-oxophytodienoate reductase, putative, expressed	AT1G76680.1	6e-78	1	28776982	28778271	OPR1; 12-oxophytodienoate reductase	Bradi1g45880.1	6e-97	1V	44165797	44168489	Status 12;Valid 1;Alias Bd1.4702;Description Class_5;Note=protein_coding_gene
JA-met	OPR1	TaAffx.128684.1.S1_x_at	-0.065959	0.742909	-1.04678	2.08212	4.46026e-05	4.23428	1.83192	0.0260702	3.5601	TaAffx.128684.1	787	10	1	TaAffx.128684.1	UniRef90_A3QQM8	3e-98	12-oxophytodienoic acid reductase 1 n=2 Tax=Panicoideae RepID=A3QQM8_SETIT	LOC_Os06g11290.1	1e-144	6	5918691	5917107	cDNA 12-oxophytodienoate reductase, putative, expressed	AT1G76680.1	6e-78	1	28776982	28778271	OPR1; 12-oxophytodienoate reductase	Bradi1g45880.1	6e-97	1V	44165797	44168489	Status 12;Valid 1;Alias Bd1.4702;Description Class_5;Note=protein_coding_gene
JA-met	OPR1	Ta.1207.1.S1_at	-0.439141	0.259042	-1.3558	1.53607	0.000106152	2.90002	1.81385	0.0112617	3.5158	Ta.1207.1	1372	6	1	Ta.1207.1	UniRef90_A3QQM8	0	12-oxophytodienoic acid reductase 1 n=2 Tax=Panicoideae RepID=A3QQM8_SETIT	LOC_Os06g11290.1	1e-149	6	5918691	5917107	cDNA 12-oxophytodienoate reductase, putative, expressed	AT1G76680.1	1e-147	1	28776982	28778271	OPR1; 12-oxophytodienoate reductase	Bradi1g45880.1	0	1V	44165797	44168489	Status 12;Valid 1;Alias Bd1.4702;Description Class_5;Note=protein_coding_gene
JA-met	OPR1	Ta.1207.1.S1_s_at	-0.041645	0.842298	-1.02929	1.62448	4.9971e-05	3.08331	1.75539	0.0102133	3.37618	Ta.1207.1	1372	6	1	Ta.1207.1	UniRef90_A3QQM8	0	12-oxophytodienoic acid reductase 1 n=2 Tax=Panicoideae RepID=A3QQM8_SETIT	LOC_Os06g11290.1	1e-149	6	5918691	5917107	cDNA 12-oxophytodienoate reductase, putative, expressed	AT1G76680.1	1e-147	1	28776982	28778271	OPR1; 12-oxophytodienoate reductase	Bradi1g45880.1	0	1V	44165797	44168489	Status 12;Valid 1;Alias Bd1.4702;Description Class_5;Note=protein_coding_gene
JA-met	OPR1	Ta.1207.1.S1_x_at	-0.315134	0.1488	-1.24413	1.54493	2.63324e-05	2.9179	1.79636	0.00963746	3.47343	Ta.1207.1	1372	6	1	Ta.1207.1	UniRef90_A3QQM8	0	12-oxophytodienoic acid reductase 1 n=2 Tax=Panicoideae RepID=A3QQM8_SETIT	LOC_Os06g11290.1	1e-149	6	5918691	5917107	cDNA 12-oxophytodienoate reductase, putative, expressed	AT1G76680.1	1e-147	1	28776982	28778271	OPR1; 12-oxophytodienoate reductase	Bradi1g45880.1	0	1V	44165797	44168489	Status 12;Valid 1;Alias Bd1.4702;Description Class_5;Note=protein_coding_gene
JA-met	KAT	Ta.22683.1.S1_at	0.236783	0.0755927	1.17836	-0.054868	0.257665	-1.03876	1.43123	0.000248993	2.69677	Ta.22683.1	1882	50	1	Ta.22683.1	UniRef90_Q94LR9	1e-114	Os10g0457600 protein n=4 Tax=Poaceae RepID=Q94LR9_ORYSJ	LOC_Os10g31950.1	0	10	16704034	16708457	cDNA 3-ketoacyl-CoA thiolase, peroxisomal precursor, putative, expressed	AT2G33150.1	7e-97	2	14047814	14050983	PKT3 (PEROXISOMAL 3-KETOACYL-COA THIOLASE 3); acetyl-CoA C-acyltransferase	Bradi3g27960.1	1e-121	3V	29192701	29196506	Status 12;Valid 1;Alias Bd3.2662;Description Class_5;Note=protein_coding_gene
JA-sig	MPK	Ta.7205.1.S1_at	-0.00254	0.98653	-1.00176	-0.798742	0.000307152	-1.73958	-1.24262	0.000648661	-2.36627	Ta.7205.1	1722	28	1	Ta.7205.1	UniRef90_Q0E6U4	0	Mitogen-activated protein kinase homolog 1 n=3 Tax=BEP clade RepID=Q0E6U4_FESAR	LOC_Os06g48590.2	0	6	29397209	29401633	cDNA CGMC_MAPKCMGC_2_SLT2y_ERK.2 - CGMC includes CDA, MAPK, GSK3, and CLKC kinases, expressed	AT1G10210.2	0	1	3349579	3350776	ATMPK1 (MITOGEN-ACTIVATED PROTEIN KINASE 1); MAP kinase/ kinase	Bradi1g34030.1	0	1V	29632402	29634667	Status 12;Valid 1;Alias Bd1.3651;Description Class_5;Note=protein_coding_gene
JA-sig	MPK	Ta.25413.1.A1_s_at	0.635709	0.0272757	1.5537	0.965152	0.0013799	1.95227	1.91199	0.000576185	3.76329	Ta.25413.1	2122	24	1	Ta.25413.1	UniRef90_C5YWG6	0	Putative uncharacterized protein Sb09g029720 n=3 Tax=Andropogoneae RepID=C5YWG6_SORBI	LOC_Os01g43910.1	0	1	25157335	25151058	cDNA CGMC_MAPKCMGC_2.4 - CGMC includes CDA, MAPK, GSK3, and CLKC kinases, expressed	AT2G42880.1	1e-165	2	17840572	17843947	ATMPK20; MAP kinase	Bradi2g44350.1	0	2V	44852084	44858179	Status 12;Valid 1;Alias Bd2.4405;Description Class_5;Note=protein_coding_gene
Auxin-sig	RUB	Ta.28553.10.S1_at	-0.11165	0.414969	-1.08046	0.65072	8.73248e-05	1.56995	1.32138	0.00887544	2.49905	Ta.28553.10	1243	35	1	Ta.28553.10	UniRef90_A0DBT4	2e-75	Chromosome undetermined scaffold_445, whole genome shotgun sequence n=1 Tax=Paramecium tetraurelia RepID=A0DBT4_PARTE	LOC_Os06g46770.5	0	6	28400733	28403587	cDNA ubiquitin family protein, putative, expressed	AT4G05320.4	4e-69	4	2718559	2719932	UBQ10 (POLYUBIQUITIN 10); protein binding	Bradi3g04730.2	1e-69	3V	3234831	3237136	Status 12;Valid 1;Alias Bd3.488.1;Note=protein_coding_gene
Auxin-sig	RUB	Ta.3517.2.S1_at	-0.012332	0.864783	-1.00858	0.023158	0.890057	1.01618	1.00869	0.0296222	2.01209	Ta.3517.2	810	6	1	Ta.3517.2	UniRef90_C5JKU8	5e-52	Ubiquitin/ribosomal fusion protein n=1 Tax=Ajellomyces dermatitidis SLH14081 RepID=C5JKU8_AJEDS	LOC_Os09g39500.1	1e-102	9	22692186	22694404	cDNA ubiquitin fusion protein, putative, expressed	AT3G52590.1	6e-52	3	19505668	19506681	UBQ1 (UBIQUITIN EXTENSION PROTEIN 1); protein binding / structural constituent of ribosome	Bradi4g38540.1	3e-53	4V	43424107	43426145	Status 12;Valid 1;Alias Bd4.3955;Description Class_5;Note=protein_coding_gene
Auxin-sig	RUB	Ta.3517.2.S1_x_at	0.157739	0.21306	1.11554	-0.117143	0.445101	-1.08458	1.15625	0.0259712	2.22877	Ta.3517.2	810	6	1	Ta.3517.2	UniRef90_C5JKU8	5e-52	Ubiquitin/ribosomal fusion protein n=1 Tax=Ajellomyces dermatitidis SLH14081 RepID=C5JKU8_AJEDS	LOC_Os09g39500.1	1e-102	9	22692186	22694404	cDNA ubiquitin fusion protein, putative, expressed	AT3G52590.1	6e-52	3	19505668	19506681	UBQ1 (UBIQUITIN EXTENSION PROTEIN 1); protein binding / structural constituent of ribosome	Bradi4g38540.1	3e-53	4V	43424107	43426145	Status 12;Valid 1;Alias Bd4.3955;Description Class_5;Note=protein_coding_gene
Auxin-sig	ARF	Ta.9398.1.S1_a_at	0.192513	0.0904924	1.14275	1.07733	0.00368771	2.11013	0.514456	0.0015947	1.42846	Ta.9398.1	1616	14	2	Ta.9398.2|Ta.9398.1	UniRef90_Q653U3	0	Auxin response factor 17 n=3 Tax=Poaceae RepID=ARFQ_ORYSJ	LOC_Os06g46410.2	1e-169	6	28163561	28157509	cDNA auxin response factor, putative, expressed	AT1G30330.2	3e-85	1	10686125	10690036	ARF6 (AUXIN RESPONSE FACTOR 6); transcription factor	Bradi1g32550.1	0	1V	27938285	27943550	Status 12;Valid 1;Alias Bd1.3478;Description Class_5;Note=protein_coding_gene
Auxin-sig	ARF	Ta.9398.2.S1_at	0.526271	0.00335473	1.4402	1.32487	0.00339961	2.5051	0.544591	0.0133014	1.45861	Ta.9398.2	756	6	1	Ta.9398.2	UniRef90_Q653U3	9e-53	Auxin response factor 17 n=3 Tax=Poaceae RepID=ARFQ_ORYSJ	LOC_Os06g46410.2	2e-63	6	28163561	28157509	cDNA auxin response factor, putative, expressed	AT1G30330.2	1e-41	1	10686125	10690036	ARF6 (AUXIN RESPONSE FACTOR 6); transcription factor	Bradi1g32550.1	5e-58	1V	27938285	27943550	Status 12;Valid 1;Alias Bd1.3478;Description Class_5;Note=protein_coding_gene
Auxin-sig	ARF	Ta.7431.1.A1_at	0.493677	0.0491073	1.40803	1.03055	0.00143291	2.04281	0.813658	0.00452203	1.75766	Ta.7431.1	1054	8	1	Ta.7431.1	UniRef90_Q9AV47	3e-96	Auxin response factor 22 n=2 Tax=Oryza sativa Japonica Group RepID=ARFV_ORYSJ	LOC_Os10g33940.1	1e-107	10	17980631	17985684	cDNA auxin response factor 18, putative, expressed	AT4G30080.1	4e-32	4	14703369	14705564	ARF16 (AUXIN RESPONSE FACTOR 16); miRNA binding / transcription factor	Bradi3g28950.1	1e-110	3V	30727625	30731766	Status 12;Valid 1;Alias Bd3.2785;Description Class_5;Note=protein_coding_gene
Auxin-sig	ARF	Ta.28852.1.S1_at	0.170565	0.503229	1.1255	1.16851	0.000236103	2.2478	1.05882	0.000419998	2.08323	Ta.28852.1	2256	2	1	Ta.28852.1	UniRef90_Q6U8C8	0	ETTIN-like auxin response factor (Fragment) n=1 Tax=Triticum aestivum RepID=Q6U8C8_WHEAT	LOC_Os05g48870.1	0	5	27971735	27977255	cDNA auxin response factor 15, putative, expressed	AT2G33860.1	1e-127	2	14325444	14328613	ETT (ETTIN); DNA binding / transcription factor	Bradi2g16610.6	0	2V	14588250	14594027	Status 12;Valid 1;Alias Bd2.1760.6;Note=protein_coding_gene
BR-met	DET	Ta.28682.3.S1_x_at	-0.351828	0.0109681	-1.27618	0.681065	0.00226394	1.60332	1.01644	0.00429709	2.02292	Ta.28682.3	872	9	1	Ta.28682.3	UniRef90_Q5ZED1	2e-53	Os01g0150000 protein n=6 Tax=Poaceae RepID=Q5ZED1_ORYSJ	LOC_Os01g05670.1	1e-104	1	2710428	2706498	cDNA 3-oxo-5-alpha-steroid 4-dehydrogenase, putative, expressed	AT3G55360.1	1e-41	3	20521186	20522856	CER10; 3-oxo-5-alpha-steroid 4-dehydrogenase/ fatty acid elongase/ trans-2-enoyl-CoA reductase (NADPH)	Bradi2g03300.1	2e-57	2V	2431792	2435599	Status 12;Valid 1;Alias Bd2.346.1;Note=protein_coding_gene
BR-met	CYP90B1(DWF4)	Ta.27570.1.S1_at	0.278602	0.0196329	1.21302	1.25373	8.28457e-05	2.38457	0.836448	0.00210626	1.78565	Ta.27570.1	1190	9	1	Ta.27570.1	UniRef90_Q8H848	1e-125	Putative steroid 22-alpha-hydroxylase n=1 Tax=Oryza sativa Japonica Group RepID=Q8H848_ORYSJ	LOC_Os03g12660.1	1e-174	3	6736549	6743506	cDNA cytochrome P450, putative, expressed	AT3G50660.1	3e-95	3	18814262	18817168	DWF4 (DWARF 4); steroid 22-alpha hydroxylase	Bradi1g69040.1	1e-136	1V	67497007	67502901	Status 12;Valid 1;Alias Bd1.7226;Description Class_5;Note=protein_coding_gene
BR-sig	RAV	Ta.21035.1.S1_at	0.254945	0.12583	1.19329	1.71934	0.00133394	3.29287	1.4668	0.00535009	2.76408	Ta.21035.1	1038	4	1	Ta.21035.1	UniRef90_C5XQN8	1e-50	Putative uncharacterized protein Sb03g006590 n=1 Tax=Sorghum bicolor RepID=C5XQN8_SORBI	LOC_Os01g04800.1	1e-44	1	2201264	2202860	cDNA B3 DNA binding domain containing protein, expressed	AT1G68840.1	1e-32	1	25880442	25881500	RAV2 (REGULATOR OF THE ATPASE OF THE VACUOLAR MEMBRANE); DNA binding / transcription factor/ transcription repressor	Bradi2g02720.1	6e-42	2V	1921269	1922752	Status 12;Valid 1;Alias Bd2.282;Description Class_4;Note=protein_coding_gene
BR-sig	BSK	Ta.25464.1.S1_at	0.234468	0.0249853	1.17647	0.223017	0.0277254	1.16717	1.37824	4.50701e-05	2.59951	Ta.25464.1	823	11	1	Ta.25464.1	UniRef90_Q8S7N5	5e-50	Os10g0571300 protein n=3 Tax=Poaceae RepID=Q8S7N5_ORYSJ	LOC_Os10g42110.1	6e-95	10	22578483	22582741	cDNA protein kinase family protein, putative, expressed	AT5G46570.1	5e-45	5	18894687	18897198	BSK2 (BR-SIGNALING KINASE 2); ATP binding / binding / kinase/ protein kinase/ protein tyrosine kinase	Bradi3g33950.1	7e-51	3V	36391235	36395775	Status 12;Valid 1;Alias Bd3.3302;Description Class_5;Note=protein_coding_gene
BR-sig	BIN	Ta.704.2.S1_at	0.0886909	0.16977	1.0634	-0.426128	0.00117956	-1.34362	-1.03462	0.000210346	-2.04857	Ta.704.2	1357	8	1	Ta.704.2	UniRef90_Q8LNI5	1e-160	Os10g0521700 protein n=3 Tax=Poaceae RepID=Q8LNI5_ORYSJ	LOC_Os10g37740.1	0	10	20129814	20125063	cDNA CGMC_GSK.9 - CGMC includes CDA, MAPK, GSK3, and CLKC kinases, expressed	AT3G05840.1	1e-140	3	1740793	1742927	ATSK12; protein kinase/ protein serine/threonine kinase	Bradi3g31480.2	1e-161	3V	33625009	33629563	Status 12;Valid 1;Alias Bd3.3023.1;Note=protein_coding_gene
BR-sig	MFT	Ta.10074.1.S1_at	-0.252854	0.178906	-1.19156	-1.16059	0.000367445	-2.23549	-1.47111	0.000372277	-2.77236	Ta.10074.1	857	7	1	Ta.10074.1	UniRef90_B9X077	5e-75	Homologous protein to MFT n=1 Tax=Hordeum vulgare RepID=B9X077_HORVU	LOC_Os01g02120.1	7e-64	1	611564	614650	cDNA osMFT2 MFT-Like2 homologous to Mother of FT and TFL1 gene; contains Pfam profile PF01161: Phosphatidylethanolami	AT1G18100.1	2e-49	1	6228049	6230110	E12A11; phosphatidylethanolamine binding	Bradi2g01020.1	8e-72	2V	640268	642421	Alias Bd2.100;Description Class_5;Note=protein_coding_gene
ET-met	ACO	Ta.9107.2.S1_a_at	-0.388548	0.231138	-1.30907	0.340724	0.00120649	1.26639	1.01177	0.000281589	2.01638	Ta.9107.2	496	1	2	Ta.9107.1|Ta.9107.2	UniRef90_Q9AYS8	1e-124	1-aminocyclopropane-1-carboxylate oxidase n=1 Tax=Phyllostachys edulis RepID=Q9AYS8_9POAL	LOC_Os09g27820.1	0	9	16924456	16926081	cDNA 1-aminocyclopropane-1-carboxylate oxidase protein, putative, expressed	AT1G05010.1	2e-93	1	1431419	1432695	EFE (ETHYLENE-FORMING ENZYME); 1-aminocyclopropane-1-carboxylate oxidase	Bradi4g31820.1	1e-130	4V	37606510	37608082	Status 12;Valid 1;Alias Bd4.3231;Description Class_5;Note=protein_coding_gene
ET-met	ACO	Ta.9107.2.S1_at	0.22218	0.0454252	1.1665	0.184804	0.252997	1.13666	1.44475	0.000931554	2.72216	Ta.9107.2	496	1	1	Ta.9107.2	UniRef90_Q9AYS8	2e-36	1-aminocyclopropane-1-carboxylate oxidase n=1 Tax=Phyllostachys edulis RepID=Q9AYS8_9POAL	LOC_Os09g27820.1	5e-34	9	16924456	16926081	cDNA 1-aminocyclopropane-1-carboxylate oxidase protein, putative, expressed	AT1G05010.1	4e-24	1	1431419	1432695	EFE (ETHYLENE-FORMING ENZYME); 1-aminocyclopropane-1-carboxylate oxidase	Bradi4g31820.1	2e-38	4V	37606510	37608082	Status 12;Valid 1;Alias Bd4.3231;Description Class_5;Note=protein_coding_gene
ET-met	ACO	TaAffx.100446.1.S1_at	-0.15349	0.245055	-1.11226	0.158677	0.125433	1.11626	1.09354	0.00768581	2.13397	TaAffx.100446.1	558	4	1	TaAffx.100446.1	UniRef90_C5X274	1e-59	Putative uncharacterized protein Sb02g026280 n=1 Tax=Sorghum bicolor RepID=C5X274_SORBI	LOC_Os09g27750.1	1e-111	9	16886616	16885018	cDNA 1-aminocyclopropane-1-carboxylate oxidase 1, putative, expressed	AT1G05010.1	1e-42	1	1431419	1432695	EFE (ETHYLENE-FORMING ENZYME); 1-aminocyclopropane-1-carboxylate oxidase	Bradi4g31820.1	3e-66	4V	37606510	37608082	Status 12;Valid 1;Alias Bd4.3231;Description Class_5;Note=protein_coding_gene
ET-met	ACO	Ta.21049.1.S1_at	-0.163883	0.564242	-1.1203	1.03157	0.000884727	2.04425	1.85771	0.000854697	3.62432	Ta.21049.1	622	6	1	Ta.21049.1	UniRef90_Q8W096	2e-47	Os01g0580500 protein n=2 Tax=Oryza sativa Japonica Group RepID=Q8W096_ORYSJ	LOC_Os01g39860.1	7e-51	1	22488451	22490438	cDNA 1-aminocyclopropane-1-carboxylate oxidase protein, putative, expressed	AT2G19590.1	5e-30	2	8476239	8477354	ACO1 (ACC OXIDASE 1); 1-aminocyclopropane-1-carboxylate oxidase	Bradi2g41840.1	3e-49	2V	42246602	42248098	Status 12;Valid 1;Alias Bd2.4131;Description Class_5;Note=protein_coding_gene
ET-sig	RTE	Ta.24477.1.S1_at	0.0868116	0.34362	1.06202	1.09698	2.03553e-06	2.13906	1.42187	0.000197209	2.67933	Ta.24477.1	1254	9	1	Ta.24477.1	UniRef90_Q9ASD3	1e-111	Os01g0711600 protein n=2 Tax=Oryza sativa RepID=Q9ASD3_ORYSJ	LOC_Os01g51430.1	1e-109	1	29571608	29574661	cDNA green ripe-like, putative, expressed	AT2G26070.1	3e-82	2	11105741	11106607	RTE1 (REVERSION-TO-ETHYLENE SENSITIVITY1)	Bradi2g48020.1	1e-122	2V	48362386	48365058	Status 12;Valid 1;Alias Bd2.4787;Description Class_5;Note=protein_coding_gene
ET-sig	ERS	TaAffx.22824.1.S1_at	-0.183322	0.590684	-1.13549	1.00929	0.00191802	2.01292	0.510651	0.0331312	1.42469	TaAffx.22824.1	557	1	1	TaAffx.22824.1	UniRef90_C5Z0J4	4e-78	Putative uncharacterized protein Sb09g004300 n=1 Tax=Sorghum bicolor RepID=C5Z0J4_SORBI	LOC_Os05g06320.3	5e-78	5	3237359	3232986	cDNA ethylene receptor, putative, expressed	AT2G40940.1	2e-52	2	17084635	17086819	ERS1 (ETHYLENE RESPONSE SENSOR 1); ethylene binding / protein histidine kinase/ receptor	Bradi2g35080.2	4e-84	2V	35204202	35210469	Status 12;Valid 1;Alias Bd2.3415;Description Class_5;Note=protein_coding_gene
ET-sig	EBF	Ta.13279.2.S1_a_at	-0.483652	0.160011	-1.39828	1.11939	1.23257e-05	2.17254	0.474023	0.134201	1.38898	Ta.13279.2	557	1	2	Ta.13279.1|Ta.13279.2	UniRef90_C3SAA8	0	EIN3-binding F-box protein n=1 Tax=Brachypodium distachyon RepID=C3SAA8_BRADI	LOC_Os06g40360.1	0	6	24032676	24035844	cDNA OsFBL30 - F-box domain and LRR containing protein, expressed	AT2G25490.1	1e-120	2	10848018	10850275	EBF1 (EIN3-BINDING F BOX PROTEIN 1); protein binding / ubiquitin-protein ligase	Bradi1g36530.1	0	1V	32194240	32197110	Status 12;Valid 1;Alias Bd1.3923;Description Class_5;Note=protein_coding_gene
ET-sig	EBF	Ta.13279.1.S1_a_at	-0.201274	0.0368999	-1.14971	1.05747	0.00010169	2.08127	0.246427	0.0633885	1.18627	Ta.13279.1	2228	40	2	Ta.13279.1|Ta.13279.3	UniRef90_C3SAA8	0	EIN3-binding F-box protein n=1 Tax=Brachypodium distachyon RepID=C3SAA8_BRADI	LOC_Os06g40360.1	0	6	24032676	24035844	cDNA OsFBL30 - F-box domain and LRR containing protein, expressed	AT2G25490.1	1e-120	2	10848018	10850275	EBF1 (EIN3-BINDING F BOX PROTEIN 1); protein binding / ubiquitin-protein ligase	Bradi1g36530.1	0	1V	32194240	32197110	Status 12;Valid 1;Alias Bd1.3923;Description Class_5;Note=protein_coding_gene
ET-sig	EER	Ta.5517.1.S1_a_at	0.103354	0.151322	1.07427	0.635178	0.000186932	1.55313	1.12567	0.000255314	2.18202	Ta.5517.1	1316	31	2	Ta.5517.1|Ta.5517.2	UniRef90_Q6EP40	1e-128	Os02g0580500 protein n=2 Tax=Oryza sativa RepID=Q6EP40_ORYSJ	LOC_Os02g37000.1	0	2	22342316	22341194	cDNA mitochondrial prohibitin complex protein 1, putative, expressed	AT5G40770.1	1e-107	5	16315589	16316621	ATPHB3 (PROHIBITIN 3)	Bradi3g46980.1	1e-138	3V	48701930	48703071	Status 12;Valid 1;Alias Bd3.4710;Description Class_5;Note=protein_coding_gene
ET-sig	EER	Ta.5517.1.S1_at	-0.156576	0.592099	-1.11464	0.632514	0.000430927	1.55026	1.01665	6.96383e-05	2.02321	Ta.5517.1	1316	31	1	Ta.5517.1	UniRef90_Q6EP40	1e-128	Os02g0580500 protein n=2 Tax=Oryza sativa RepID=Q6EP40_ORYSJ	LOC_Os02g37000.1	0	2	22342316	22341194	cDNA mitochondrial prohibitin complex protein 1, putative, expressed	AT5G40770.1	1e-107	5	16315589	16316621	ATPHB3 (PROHIBITIN 3)	Bradi3g46980.1	1e-138	3V	48701930	48703071	Status 12;Valid 1;Alias Bd3.4710;Description Class_5;Note=protein_coding_gene
ET-sig	EER	Ta.5517.2.A1_a_at	0.312072	0.0552771	1.24149	0.920918	0.000266297	1.89332	1.35105	0.00327193	2.55099	Ta.5517.2	546	1	2	Ta.5517.2|Ta.5517.3	UniRef90_Q9M587	4e-11	Prohibitin n=4 Tax=Andropogoneae RepID=Q9M587_MAIZE	LOC_Os02g37000.1	3e-12	2	22342316	22341194	cDNA mitochondrial prohibitin complex protein 1, putative, expressed	AT3G27280.1	1e-06	3	10076904	10078051	ATPHB4 (PROHIBITIN 4)	Bradi3g46980.1	1e-13	3V	48701930	48703071	Status 12;Valid 1;Alias Bd3.4710;Description Class_5;Note=protein_coding_gene
ET-sig	ERF	TaAffx.71051.1.S1_at	0.0328592	0.913658	1.02304	0.171064	0.308521	1.12589	1.0941	0.000753005	2.1348	TaAffx.71051.1	1960	12	1	TaAffx.71051.1	UniRef90_Q10QF4	3e-77	Os03g0198500 protein n=2 Tax=Oryza sativa RepID=Q10QF4_ORYSJ	LOC_Os03g10200.1	1e-122	3	5174140	5178234	cDNA ethylene-responsive element-binding protein, putative, expressed	AT1G47740.2	8e-44	1	17567903	17569035	unknown protein	Bradi1g71290.2	6e-84	1V	69309647	69313143	Status 12;Valid 1;Alias Bd1.7468;Description Class_5;Note=protein_coding_gene
CK-met	CKX	Ta.4850.1.A1_s_at	-0.0813536	0.728207	-1.05801	0.0114289	0.883946	1.00795	1.11899	0.00272876	2.17196	Ta.4850.1	671	4	1	Ta.4850.1	UniRef90_B8BBB8	1e-36	Putative uncharacterized protein n=1 Tax=Oryza sativa Indica Group RepID=B8BBB8_ORYSI	LOC_Os08g35860.1	1e-44	8	22617019	22614071	cDNA cytokinin dehydrogenase precursor, putative, expressed	AT5G21482.1	5e-27	5	7226842	7230052	CKX7 (CYTOKININ OXIDASE 7); cytokinin dehydrogenase/ oxidoreductase	Bradi3g37690.1	3e-39	3V	40246994	40249573	Alias Bd3.3714;Description Class_3;Note=protein_coding_gene
CK-met	cZOG	Ta.8495.1.A1_at	0.0665638	0.368196	1.04722	1.20298	0.00367289	2.30214	0.371698	0.271932	1.29388	Ta.8495.1	1484	9	1	Ta.8495.1	UniRef90_UPI0000DF076C	1e-156	Os02g0578100 n=1 Tax=Oryza sativa Japonica Group RepID=UPI0000DF076C	LOC_Os02g36830.1	3e-89	2	22209188	22212603	cDNA cytokinin-O-glucosyltransferase 2, putative, expressed	AT1G22360.1	1e-109	1	7895068	7897527	AtUGT85A2 (UDP-glucosyl transferase 85A2); UDP-glycosyltransferase/ glucuronosyltransferase/ transferase, transferring glycosyl g	Bradi5g11950.1	1e-136	5V	15423568	15425457	Status 12;Valid 1;Alias Bd5.989;Description Class_5;Note=protein_coding_gene
CK-met	cZOG	TaAffx.17044.1.S1_at	-0.0337478	0.853668	-1.02367	1.35029	8.53718e-05	2.54963	2.6597	0.000656826	6.31901	TaAffx.17044.1	1124	5	1	TaAffx.17044.1	UniRef90_C4MF51	4e-78	UDP-glycosyltransferase UGT93B9 n=1 Tax=Avena strigosa RepID=C4MF51_9POAL	LOC_Os04g47770.1	3e-60	4	28151430	28153216	cDNA cis-zeatin O-glucosyltransferase, putative, expressed	AT2G36780.1	9e-28	2	15417618	15419108	UDP-glucoronosyl/UDP-glucosyl transferase family protein	Bradi5g18030.1	1e-81	5V	21132090	21133663	Status 12;Valid 1;Alias Bd5.1648;Description Class_5;Note=protein_coding_gene
CK-met	GLU	Ta.23909.1.S1_at	-0.7809	0.00650612	-1.7182	0.141675	0.54181	1.10319	1.36885	0.00193406	2.58265	Ta.23909.1	1677	22	1	Ta.23909.1	UniRef90_B5A496	0	Beta-glucosidase n=2 Tax=Hordeum vulgare RepID=B5A496_HORVD	LOC_Os07g46280.2	0	7	27614403	27617757	cDNA Os7bglu26 - beta-mannosidase/glucosidase/exoglucanase, expressed	AT3G18080.1	0	3	6191586	6194124	BGLU44 (B-S GLUCOSIDASE 44); (R)-amygdalin beta-glucosidase/ 4-methylumbelliferyl-beta-D-glucopyranoside beta-glucosidase/ beta-g	Bradi1g19270.1	0	1V	15426726	15429601	Status 12;Valid 1;Alias Bd1.2037;Description Class_5;Note=protein_coding_gene
CK-met	GLU	Ta.23909.1.S1_x_at	-0.588951	0.0314325	-1.50415	0.265134	0.284036	1.20175	1.58099	0.00374721	2.99174	Ta.23909.1	1677	22	1	Ta.23909.1	UniRef90_B5A496	0	Beta-glucosidase n=2 Tax=Hordeum vulgare RepID=B5A496_HORVD	LOC_Os07g46280.2	0	7	27614403	27617757	cDNA Os7bglu26 - beta-mannosidase/glucosidase/exoglucanase, expressed	AT3G18080.1	0	3	6191586	6194124	BGLU44 (B-S GLUCOSIDASE 44); (R)-amygdalin beta-glucosidase/ 4-methylumbelliferyl-beta-D-glucopyranoside beta-glucosidase/ beta-g	Bradi1g19270.1	0	1V	15426726	15429601	Status 12;Valid 1;Alias Bd1.2037;Description Class_5;Note=protein_coding_gene
CK-met	GLU	Ta.4601.2.S1_at	-0.0418024	0.684176	-1.0294	-0.130481	0.122749	-1.09466	2.99439	0.0132485	7.96895	Ta.4601.2	932	20	1	Ta.4601.2	UniRef90_Q1XH04	5e-23	Beta-glucosidase n=4 Tax=Triticeae RepID=Q1XH04_WHEAT							AT5G44640.1	3e-11	5	18011146	18012669	BGLU13 (BETA GLUCOSIDASE 13); catalytic/ cation binding / hydrolase, hydrolyzing O-glycosyl compounds	Bradi2g57640.3	5e-09	2V	55731676	55735438	Status 12;Valid 1;Alias Bd2.5803.2;Note=protein_coding_gene
CK-sig	ARR	Ta.28006.1.S1_at	-0.128243	0.600455	-1.09296	-0.417883	0.000671631	-1.33597	-1.04527	0.00683186	-2.06375	Ta.28006.1	1271	7	1	Ta.28006.1	UniRef90_Q2RAB7	1e-110	CCT motif family protein, expressed n=1 Tax=Oryza sativa Japonica Group RepID=Q2RAB7_ORYSJ	LOC_Os11g05930.4	1e-126	11	2784900	2789639	cDNA response regulator receiver domain containing protein, expressed	AT2G46790.1	6e-17	2	19232874	19234901	APRR9 (ARABIDOPSIS PSEUDO-RESPONSE REGULATOR 9); protein binding / transcription regulator/ two-component response regulator	Bradi4g24970.1	1e-119	4V	30222639	30227774	Status 12;Valid 1;Alias Bd4.2493;Description Class_5;Note=protein_coding_gene
SA-met	PAL	Ta.9220.1.S1_a_at	0.480244	0.0979029	1.39498	0.670253	0.00521227	1.59135	1.17756	0.0326233	2.26194	Ta.9220.1	1828	23	2	Ta.9220.1|Ta.9220.2	UniRef90_A8R7D3	0	Putative phenylalanine ammonia-lyase (Fragment) n=1 Tax=Hordeum vulgare RepID=A8R7D3_HORVU	LOC_Os04g43800.1	1e-171	4	25744607	25741863	cDNA phenylalanine ammonia-lyase, putative, expressed	AT2G37040.1	0	2	15557602	15560237	pal1 (Phe ammonia lyase 1); phenylalanine ammonia-lyase	Bradi5g15830.1	0	5V	19228395	19233653	Status 12;Valid 1;Alias Bd5.1406;Description Class_5;Note=protein_coding_gene
SA-met	PAL	TaAffx.45277.1.S1_x_at	-0.107374	0.458483	-1.07727	0.208351	0.348447	1.15537	1.63567	0.0151588	3.10732	TaAffx.45277.1	1212	4	1	TaAffx.45277.1	UniRef90_Q43210	1e-165	Phenylalanine ammonia-lyase n=1 Tax=Triticum aestivum RepID=PALY_WHEAT	LOC_Os04g43800.1	1e-158	4	25744607	25741863	cDNA phenylalanine ammonia-lyase, putative, expressed	AT2G37040.1	1e-145	2	15557602	15560237	pal1 (Phe ammonia lyase 1); phenylalanine ammonia-lyase	Bradi5g15830.1	1e-167	5V	19228395	19233653	Status 12;Valid 1;Alias Bd5.1406;Description Class_5;Note=protein_coding_gene
SA-met	PAL	Ta.7022.1.S1_s_at	0.0160694	0.904765	1.0112	0.582363	0.0270581	1.4973	2.62302	0.00151239	6.16037	Ta.7022.1	1905	26	2	Ta.7022.1|TaAffx.45277.1	UniRef90_Q7F929	0	Phenylalanine ammonia-lyase n=5 Tax=Poaceae RepID=Q7F929_ORYSJ	LOC_Os04g43800.1	0	4	25744607	25741863	cDNA phenylalanine ammonia-lyase, putative, expressed	AT3G10340.1	0	3	3204260	3207809	PAL4 (Phenylalanine ammonia-lyase 4); ammonia ligase/ ammonia-lyase/ catalytic	Bradi3g49250.2	0	3V	50631218	50634902	Status 12;Valid 1;Alias Bd3.4966.1;Note=protein_coding_gene
SA-sig	SSI2	Ta.8504.1.S1_at	-0.0904339	0.291011	-1.06469	-0.734976	7.4584e-05	-1.66437	-1.0454	0.000407393	-2.06394	Ta.8504.1	1948	47	1	Ta.8504.1	UniRef90_Q0JGJ9	1e-157	Os01g0919900 protein n=10 Tax=Poaceae RepID=Q0JGJ9_ORYSJ	LOC_Os01g69080.1	0	1	40149790	40145464	cDNA acyl-desaturase, chloroplast precursor, putative, expressed	AT2G43710.1	1e-147	2	18120107	18122495	SSI2; acyl-[acyl-carrier-protein] desaturase/ stearoyl-CoA 9-desaturase	Bradi2g58930.1	1e-167	2V	56700838	56705467	Status 12;Valid 1;Alias Bd2.5939;Description Class_5;Note=protein_coding_gene
SA-sig	SSI2	Ta.8504.2.S1_x_at	-0.205508	0.244989	-1.15309	-0.84535	0.000119703	-1.7967	-1.08744	3.05429e-06	-2.12497	Ta.8504.2	1124	27	1	Ta.8504.2	UniRef90_Q0JGJ9	1e-101	Os01g0919900 protein n=10 Tax=Poaceae RepID=Q0JGJ9_ORYSJ	LOC_Os01g69080.1	1e-148	1	40149790	40145464	cDNA acyl-desaturase, chloroplast precursor, putative, expressed	AT2G43710.1	3e-94	2	18120107	18122495	SSI2; acyl-[acyl-carrier-protein] desaturase/ stearoyl-CoA 9-desaturase	Bradi2g58930.1	1e-109	2V	56700838	56705467	Status 12;Valid 1;Alias Bd2.5939;Description Class_5;Note=protein_coding_gene
SA-sig	NPR	TaAffx.12271.2.S1_at	-0.0937836	0.63995	-1.06716	-0.168726	0.00428935	-1.12407	-1.00567	0.0129006	-2.00787	TaAffx.12271.2	557	1	1	TaAffx.12271.2	UniRef90_D1IH57	2e-42	Whole genome shotgun sequence of line PN40024, scaffold_40.assembly12x (Fragment) n=1 Tax=Vitis vinifera RepID=D1IH57_VITVI	LOC_Os01g61990.2	1e-43	1	35887971	35883726	cDNA ankyrin repeat-containing protein, putative, expressed	AT3G12360.1	1e-40	3	3934146	3936495	ITN1 (INCREASED TOLERANCE TO NACL); protein binding	Bradi2g54340.1	1e-43	2V	53307176	53310834	Status 12;Valid 1;Alias Bd2.5455;Description Class_5;Note=protein_coding_gene
SA-sig	SNI	Ta.10097.1.S1_at	-0.295775	0.104901	-1.22754	1.10443	0.00084504	2.15013	1.0714	2.97816e-05	2.10148	Ta.10097.1	1846	21	1	Ta.10097.1	UniRef90_A3BCJ1	1e-168	Putative uncharacterized protein n=2 Tax=Oryza sativa RepID=A3BCJ1_ORYSJ	LOC_Os06g35160.1	9e-59	6	20491277	20489198	cDNA CAMK_KIN1/SNF1/Nim1_like.26 - CAMK includes calcium/calmodulin depedent protein kinases, expressed	AT4G18700.1	1e-127	4	10289110	10290579	CIPK12 (CBL-INTERACTING PROTEIN KINASE 12); ATP binding / kinase/ protein kinase/ protein serine/threonine kinase	Bradi1g38340.1	0	1V	34623608	34625366	Status 12;Valid 1;Alias Bd1.4122;Description Class_5;Note=protein_coding_gene
SA-sig	SNI	Ta.10097.1.S1_x_at	-0.192183	0.443876	-1.14249	1.09062	0.000307413	2.12966	1.06968	0.000853645	2.09898	Ta.10097.1	1846	21	1	Ta.10097.1	UniRef90_A3BCJ1	1e-168	Putative uncharacterized protein n=2 Tax=Oryza sativa RepID=A3BCJ1_ORYSJ	LOC_Os06g35160.1	9e-59	6	20491277	20489198	cDNA CAMK_KIN1/SNF1/Nim1_like.26 - CAMK includes calcium/calmodulin depedent protein kinases, expressed	AT4G18700.1	1e-127	4	10289110	10290579	CIPK12 (CBL-INTERACTING PROTEIN KINASE 12); ATP binding / kinase/ protein kinase/ protein serine/threonine kinase	Bradi1g38340.1	0	1V	34623608	34625366	Status 12;Valid 1;Alias Bd1.4122;Description Class_5;Note=protein_coding_gene
SA-sig	SNI	Ta.9542.1.S1_x_at	-0.391755	0.139136	-1.31199	1.00793	0.000273851	2.01103	0.947559	0.0146159	1.92861	Ta.9542.1	2170	43	1	Ta.9542.1	UniRef90_A5HLX6	0	CBL-interacting protein kinase n=1 Tax=Hordeum brevisubulatum RepID=A5HLX6_9POAL	LOC_Os07g48100.1	0	7	28728613	28725795	cDNA CAMK_KIN1/SNF1/Nim1_like.31 - CAMK includes calcium/calmodulin depedent protein kinases, expressed	AT5G58380.1	1e-153	5	23597092	23598531	SIP1 (SOS3-INTERACTING PROTEIN 1); ATP binding / kinase/ protein kinase/ protein serine/threonine kinase	Bradi1g17820.1	0	1V	14444807	14447573	Status 12;Valid 1;Alias Bd1.1885;Description Class_5;Note=protein_coding_gene
SA-sig	WHY1	Ta.1371.1.S1_a_at	0.0547005	0.673792	1.03864	0.343349	0.0323833	1.2687	1.196	0.00349526	2.29104	Ta.1371.1	1398	13	2	Ta.1371.1|Ta.1371.2	UniRef90_A1YKH2	1e-118	Expressed protein n=1 Tax=Brachypodium sylvaticum RepID=A1YKH2_BRASY	LOC_Os06g05350.1	1e-158	6	2404410	2407753	cDNA whirly transcription factor domain containing protein, expressed	AT2G02740.2	1e-70	2	769389	770993	WHY3 (WHIRLY 3); DNA binding	Bradi1g51040.1	1e-121	1V	49472913	49476072	Status 12;Valid 1;Alias Bd1.5276;Description Class_5;Note=protein_coding_gene
